# Supplementary material for: Click Chemistry Approach to Derivatisation of Fluconazole
Source: Molecules. 2026 Jul 22;31(14):2545. doi: 10.3390/molecules31142545 (PMC13415025; doi:10.3390/molecules31142545)
Supplement: Supplementary file 1 [file molecules-31-02545-s001.zip]

Archive with 1 entries (1 files):
- molecules-4404980-supplementary.pdf
